# Supplementary material for: The absence of reproductive isolation between non-sister and deeply diverged mitochondrial lineages of the black-throated tit (Aegithalos concinnus) revealed by a multilocus genetic analysis in a contact zone
Source: BMC Evol Biol. 2017 Dec 20;17:266. doi: 10.1186/s12862-017-1114-9 (PMC5738821; doi:10.1186/s12862-017-1114-9)
Supplement: Supplementary file 3 — Microsatellite data file used for analyses. (XLSX 40 kb) [file 12862_2017_1114_MOESM3_ESM.xlsx]

## Sheet: Sheet1
	ase18		ase37		escu6		man13		pca3		pmad22		tg01040		tg01147		tg03031		tg04004		tg04041
BG80	128	130	232	234	99	127	243	243	129	129	328	346	291	293	279	279	206	206	167	169	-9	-9
BG79	122	122	236	246	105	119	243	243	127	129	332	358	289	291	279	281	204	204	167	167	-9	-9
BG81	122	122	-9	-9	125	127	243	245	127	131	344	354	291	297	277	277	202	206	157	167	179	179
BG82	122	132	232	238	105	127	235	243	127	127	338	358	291	291	277	279	206	208	161	167	179	179
BG83	122	122	234	238	101	115	243	243	127	129	336	360	291	293	277	277	204	204	167	167	177	179
BG84	122	144	234	246	139	139	243	243	127	129	358	360	291	291	277	277	204	204	167	167	179	179
BG85	122	122	232	234	107	109	243	243	127	129	348	352	291	297	277	277	206	206	167	167	179	179
BG86	120	122	226	232	127	139	243	243	127	129	272	334	289	291	277	281	204	206	167	169	179	179
BG87	120	130	228	232	127	139	243	243	127	127	272	272	293	297	279	281	204	206	167	167	179	179
BG88	122	138	236	244	127	127	243	245	127	131	332	350	291	293	277	279	204	208	157	167	179	179
DB197	122	122	234	236	127	139	235	243	127	127	272	366	291	297	279	283	206	206	161	167	177	179
DB198	122	124	234	236	113	139	243	245	131	131	272	348	291	297	277	279	204	204	161	167	179	179
DB199	122	130	232	236	113	131	243	243	127	129	332	352	291	297	279	279	206	206	167	171	177	179
DB200	122	122	232	244	127	139	243	243	127	127	350	356	291	293	277	279	204	204	167	167	179	179
DB201	120	122	232	234	119	127	243	243	127	127	342	358	291	291	279	279	204	204	157	167	177	179
DB202	122	122	232	234	101	127	243	243	127	127	272	360	291	297	279	279	202	208	157	167	179	181
DB203	122	130	234	240	107	127	243	245	127	127	352	356	291	293	277	279	206	208	167	169	175	179
DB204	120	122	228	236	125	127	243	245	129	131	272	350	291	293	277	279	204	206	167	169	179	179
DB205	122	130	234	240	103	127	243	245	127	129	348	356	291	293	277	277	206	208	161	169	179	179
DB206	122	130	234	238	109	127	243	243	127	131	302	362	291	291	277	279	204	204	161	167	179	179
FE69	120	122	234	244	113	125	243	245	127	129	348	352	291	291	277	277	204	204	167	173	177	177
FE70	122	122	234	238	105	139	243	243	127	129	272	360	291	291	277	279	204	204	169	169	179	179
FE71	122	130	228	234	125	125	243	243	127	129	346	348	291	291	277	277	204	204	167	173	177	177
FE72	122	130	234	244	111	113	243	245	127	129	346	362	291	291	277	281	204	204	167	173	177	179
FE73	122	122	234	238	101	115	243	243	127	129	336	360	291	293	277	277	204	204	167	167	177	179
FE74	122	122	232	234	105	139	243	243	127	129	272	336	291	293	277	279	204	204	165	167	179	179
FE75	122	122	232	234	127	139	243	243	131	131	346	356	291	297	277	277	204	206	167	167	179	179
FE76	122	124	234	234	139	139	243	243	127	131	346	364	291	291	279	281	208	208	157	167	179	179
FE77	120	122	232	236	101	139	243	243	131	131	356	356	293	297	277	279	204	206	167	167	179	179
FE78	122	128	226	242	105	127	243	243	127	129	272	366	291	297	279	279	206	206	161	167	179	179
FY89	120	128	234	234	139	139	243	243	127	129	344	344	291	291	279	281	204	206	157	157	177	181
FY90	122	132	228	228	127	139	243	243	125	127	336	342	291	291	277	279	206	208	167	167	179	179
FY91	120	132	228	234	103	127	243	243	127	129	272	346	291	297	277	279	204	208	167	167	179	179
FY92	120	130	232	234	105	127	243	243	129	129	336	346	291	291	277	279	204	204	167	167	179	179
FY93	122	132	232	232	101	135	243	243	125	131	340	340	297	297	277	279	204	206	167	167	177	179
FY94	122	132	232	232	101	135	243	243	125	131	340	340	297	297	277	279	204	206	167	167	177	179
FY95	122	130	236	242	101	127	243	243	125	129	332	340	295	297	277	279	204	206	157	167	179	179
FY96	128	130	232	234	127	139	243	243	129	129	296	350	289	291	277	277	204	204	167	167	179	179
FY97	122	126	228	232	105	139	243	243	127	129	358	362	291	293	277	277	204	204	167	167	179	179
FY98	128	132	228	238	127	127	243	243	127	127	342	364	291	291	277	277	204	206	167	167	179	179
GJ2	128	122	232	240	139	139	243	243	127	129	188	208	291	295	277	279	204	206	167	167	179	179
GJ3	130	132	238	240	105	127	243	243	127	129	328	362	291	293	279	281	204	204	167	167	179	179
GJ4	130	122	232	234	113	139	243	243	129	129	302	340	291	291	277	279	204	204	167	167	177	179
GJ5	122	130	234	234	105	125	243	243	127	131	302	302	291	297	277	279	204	206	167	167	177	181
GJ6	128	134	234	238	105	139	243	245	127	129	302	302	291	291	277	279	202	202	167	167	179	179
GS187	130	132	234	234	109	127	243	245	-9	-9	336	340	293	293	277	277	204	204	167	167	177	179
GS188	120	122	232	234	101	103	233	243	127	127	336	354	291	293	277	279	204	206	167	167	179	179
GS189	122	138	242	242	127	127	243	245	127	127	352	358	291	297	277	279	206	206	161	171	179	179
GS190	120	138	228	240	127	139	243	243	127	129	272	328	291	297	277	279	206	208	167	167	175	179
GS191	128	130	228	228	139	139	243	243	127	129	272	352	291	291	277	279	204	204	167	167	177	179
GS192	122	122	228	234	127	127	243	243	127	127	340	358	291	291	277	279	206	206	167	171	177	179
GS193	122	122	234	242	103	127	243	243	127	127	340	352	291	293	277	279	204	206	167	167	177	179
GS194	122	122	232	238	105	127	243	243	127	127	348	350	293	297	277	277	202	204	157	167	177	179
GS195	120	132	228	234	127	139	243	243	129	129	332	348	293	295	277	277	204	204	167	167	179	179
GS196	126	128	234	234	107	139	243	243	125	131	276	340	293	297	277	277	206	208	167	167	177	177
KM22	120	122	234	238	105	127	243	243	127	129	352	362	293	293	279	279	204	206	167	175	179	179
KM23	120	122	234	238	103	127	243	243	127	127	272	352	291	293	279	279	204	206	167	175	179	179
KM24	122	122	200	214	127	139	243	243	127	127	348	354	291	293	277	279	204	206	167	167	179	179
KM25	128	130	234	242	127	139	243	243	127	127	344	362	291	293	277	281	204	206	171	175	177	179
KM26	120	126	234	234	127	127	243	243	129	131	336	344	291	297	277	277	204	206	167	167	179	179
KM27	122	130	232	234	127	139	243	243	127	129	350	354	291	291	277	277	204	204	167	167	179	179
KM28	122	128	230	232	103	105	243	243	129	131	340	378	291	293	277	277	204	204	167	167	179	179
KM29	120	130	230	234	101	131	243	245	127	131	330	350	291	297	277	277	204	208	159	161	177	179
KM30	120	126	228	232	119	139	243	243	127	127	338	362	291	293	277	277	204	206	167	167	177	179
LP109	122	124	232	234	127	127	243	243	127	127	348	374	291	299	277	277	204	206	161	167	179	179
LP110	132	138	232	234	101	113	243	243	127	131	336	342	291	291	277	277	204	208	157	167	179	179
LPS1	122	122	234	234	139	139	243	243	127	129	342	346	291	293	277	279	206	208	157	167	175	179
LPS60	122	132	232	232	139	139	243	243	127	131	340	370	289	291	279	279	204	208	167	167	179	179
LPS61	122	130	246	248	115	139	243	243	129	131	330	338	291	291	277	279	204	206	167	167	179	179
LPS62	122	122	232	246	105	127	243	243	127	131	338	362	291	291	277	279	204	204	161	161	179	179
LPS63	122	128	234	236	127	127	243	243	127	127	342	354	289	293	279	279	202	204	157	167	179	179
LPS64	122	122	232	234	127	139	243	243	127	127	358	362	291	297	277	277	204	206	161	167	179	179
LPS65	120	122	236	244	103	113	243	245	125	131	342	350	291	291	279	281	204	210	161	167	177	179
LPS67	122	122	230	232	127	139	243	243	129	131	340	348	291	293	279	279	206	208	167	169	179	179
LPS68	120	122	230	234	125	131	243	243	127	127	354	358	291	291	279	281	204	208	157	167	179	179
ML141	120	120	232	240	127	139	243	243	125	127	352	368	291	293	277	277	206	206	161	167	179	179
ML142	122	128	234	240	101	139	243	243	127	127	334	346	291	293	279	279	204	206	167	167	179	179
ML143	130	130	228	232	105	119	243	243	129	129	356	364	291	291	277	281	204	206	167	167	179	179
ML144	122	128	228	240	127	139	245	245	129	129	352	360	291	293	277	279	204	206	167	167	179	179
ML145	120	128	230	232	101	139	235	243	125	129	332	364	291	295	277	279	204	206	167	175	179	179
ML146	120	124	228	232	139	139	243	243	127	127	332	352	291	293	277	279	204	206	167	167	179	179
ML147	120	124	232	234	127	139	243	245	127	129	346	346	291	293	277	281	204	206	167	175	179	179
ML148	122	128	232	234	139	139	235	243	129	129	348	352	291	293	277	277	204	206	167	167	177	179
ML149	122	130	230	234	139	139	243	243	127	127	316	362	291	291	277	277	204	206	167	167	179	179
ML150	120	130	236	236	127	127	243	243	127	127	324	330	291	291	277	279	202	208	157	167	177	177
PB10	120	128	202	226	139	139	235	235	127	127	340	344	291	293	277	277	204	206	167	167	177	179
PB11	128	128	234	234	139	139	243	243	123	129	344	344	291	291	277	279	204	204	157	167	183	183
PB7	128	132	230	232	105	107	243	243	127	129	342	342	291	297	277	279	204	204	157	167	179	179
PB8	122	128	228	234	127	139	243	243	123	127	332	344	291	291	277	279	204	206	167	167	177	179
PB9	120	128	230	234	105	109	243	243	127	127	302	302	291	291	279	279	202	204	167	167	177	179
QB170	120	120	234	234	125	127	243	243	127	127	332	340	291	295	277	277	204	206	167	167	179	179
QB171	122	122	228	232	127	127	243	243	129	131	348	350	291	291	277	277	204	204	157	167	179	179
QB172	120	120	232	236	139	139	243	245	127	127	324	340	289	291	279	279	206	206	167	171	179	179
QB173	120	122	234	234	127	127	243	243	127	127	334	348	291	293	277	281	204	206	157	167	177	179
QB174	120	120	234	234	127	139	235	243	127	129	336	342	291	297	277	279	202	206	167	171	179	179
QB175	122	124	234	234	119	139	243	243	127	127	366	366	293	297	277	281	204	206	167	167	179	179
QB176	120	120	232	234	127	139	235	243	127	127	324	332	291	291	277	279	206	206	167	167	179	179
QJ31	122	122	234	234	139	139	243	245	127	129	348	352	291	293	279	281	202	206	167	167	179	179
QJ32	120	120	240	240	139	139	243	243	127	131	344	352	291	293	277	279	204	204	167	171	179	179
QJ33	122	124	234	234	101	139	243	243	127	129	352	362	291	293	277	279	204	206	167	169	177	179
QJ34	122	128	232	234	127	127	243	243	127	129	342	352	291	291	279	279	204	204	167	171	179	179
QJ35	120	122	234	240	101	139	243	243	127	131	352	352	291	293	277	279	204	204	167	167	179	179
QJ36	120	122	228	246	103	139	243	243	127	129	268	344	297	297	277	279	204	206	167	173	179	181
QJ37	120	122	232	234	139	139	243	243	127	129	348	352	291	291	279	279	204	206	167	171	179	179
QJ38	122	128	232	236	127	139	243	243	125	127	340	352	291	293	277	279	204	208	167	167	179	179
QJ39	122	122	234	240	139	139	243	245	127	127	268	368	291	291	277	279	204	206	157	167	179	179
QJ40	122	128	234	234	105	139	243	243	127	127	338	358	293	297	277	277	204	204	167	175	179	179
SL131	130	142	226	234	105	113	243	243	127	129	336	354	291	291	277	277	204	204	167	167	179	179
SL132	120	122	232	232	103	107	243	243	127	127	272	348	291	295	277	279	206	208	167	167	179	179
SL133	122	128	234	234	101	139	243	243	129	129	302	336	291	297	279	281	204	206	167	167	177	179
SL134	120	128	244	244	105	139	243	243	125	127	272	346	291	293	277	277	206	206	167	167	177	179
SL135	128	128	232	232	117	139	243	245	127	129	-9	-9	291	297	277	281	204	208	167	173	179	179
SL136	130	130	200	206	113	139	243	243	127	127	336	340	291	293	277	277	204	204	167	167	179	179
SL137	130	130	228	236	105	105	243	243	129	129	302	346	291	293	277	279	204	206	167	175	179	179
SL138	120	130	200	212	119	119	243	245	125	129	328	358	291	297	277	279	204	206	167	167	179	179
SL139	124	128	232	232	107	107	243	243	127	127	344	352	293	297	277	277	204	208	167	175	179	179
SL140	120	122	228	228	109	139	243	245	127	129	322	354	291	291	279	279	204	206	157	167	179	179
SM177	122	130	232	234	125	127	243	243	129	129	346	350	291	291	277	277	204	206	161	167	179	179
SM178	120	120	228	232	125	139	243	243	127	127	362	366	295	297	277	279	204	204	167	167	177	179
SM179	122	122	234	240	127	127	243	243	127	129	268	268	291	293	277	277	204	206	167	167	179	179
SM180	124	132	232	234	127	127	243	243	127	129	352	352	291	291	277	279	204	206	167	167	179	179
SM181	118	122	230	232	127	127	245	245	127	131	340	344	293	297	277	277	206	206	167	167	177	177
SM182	120	122	232	234	139	139	243	243	127	129	276	350	291	291	277	279	204	204	167	171	179	179
SM183	120	122	234	234	127	139	243	243	127	127	340	362	291	293	279	279	204	208	167	167	179	179
SM184	122	122	228	232	105	127	243	245	127	127	340	348	291	293	277	277	204	206	171	175	179	179
SM185	120	122	228	234	105	139	233	243	127	127	330	338	291	291	277	279	204	206	167	167	179	179
SM186	122	122	232	234	111	139	233	243	127	127	272	344	293	297	277	277	204	204	167	167	179	179
SZ111	122	128	234	234	127	139	243	243	127	127	350	358	291	293	277	279	204	206	161	167	179	179
SZ112	122	122	234	240	119	139	243	245	127	127	350	352	291	291	277	279	204	208	167	167	179	179
SZ113	118	122	234	234	127	139	243	243	131	131	342	364	293	295	277	279	204	206	167	167		0
SZ114	122	124	232	234	111	139	243	245	125	127	336	346	289	289	279	281	204	206	167	167	179	179
SZ115	120	120	-9	-9	127	127	243	243	127	127	336	352	291	293	277	279	204	206	167	167	179	181
SZ116	122	124	232	234	127	139	243	243	127	129	336	354	291	297	277	279	202	204	167	167	179	179
SZ117	122	130	232	232	113	139	243	243	129	129	342	352	291	297	277	277	204	206	167	167	177	179
SZ118	122	128	232	240	139	139	243	245	127	129	332	352	291	293	279	279	204	204	167	167	179	179
SZ119	128	130	228	234	101	133	243	243	127	127	272	350	293	293	277	277	204	206	167	167	177	179
SZ120	122	122	234	236	127	139	243	243	127	131	356	372	291	295	277	277	204	204	161	167	177	177
SZ121	122	124	234	240	139	139	243	243	125	127	272	352	289	293	279	279	204	206	167	167	179	179
SZ122	122	128	234	238	101	133	243	243	129	129	348	358	293	297	277	279	204	206	167	167	177	179
SZ123	122	130	-9	-9	105	139	243	243	127	127	336	344	291	293	277	279	204	206	157	167	179	179
SZ124	122	122	228	242	127	127	243	243	-9	-9	268	350	291	291	277	277	204	204	167	167	179	179
SZ125	122	130	228	234	139	139	243	243	127	129	352	354	291	291	279	279	204	206	167	167	179	179
SZ126	122	122	228	242	133	139	243	245	127	127	352	356	291	293	279	279	206	208	167	167	177	179
SZ127	122	124	234	234	127	127	243	243	127	129	344	352	293	297	277	279	204	206	167	167	179	179
SZ128	126	130	240	240	139	139	243	245	127	129	332	354	291	291	277	279	204	204	167	171	179	179
SZ129	122	128	228	234	133	139	243	245	127	127	352	356	291	293	279	279	204	206	167	167	177	179
SZ130	122	130	228	232	107	139	243	243	127	127	350	356	293	297	277	279	206	208	167	167	177	179
TH12	122	128	230	232	119	119	243	245	127	129	332	342	291	297	277	279	206	206	161	161	177	179
TH13	122	128	234	234	111	119	243	245	129	129	348	354	291	293	277	277	204	204	167	167	179	179
TH14	124	126	230	232	127	131	243	245	127	127	336	346	291	293	277	279	206	208	167	167	177	179
TH15	122	122	232	238	139	139	243	245	127	127	324	336	291	291	279	281	204	204	167	167	177	179
TH16	122	122	234	234	127	127	235	243	127	129	338	352	293	293	277	279	204	204	167	167	179	181
TH17	122	128	234	234	103	139	243	243	127	131	350	352	291	291	277	279	206	206	167	167	179	179
TH18	122	124	234	240	127	139	235	245	127	127	352	360	293	297	277	279	204	206	-9	-9	179	179
TH19	122	128	234	240	97	139	243	245	123	129	338	340	291	293	279	279	204	206	167	167	177	181
TH20	120	122	234	238	139	139	243	243	127	127	324	336	291	291	277	279	202	206	167	167	179	179
TH21	122	128	234	234	97	139	243	245	129	129	338	342	291	291	277	279	202	206	159	159	179	179
WS100	124	128	242	246	139	139	243	243	127	131	352	354	291	293	277	277	206	206	157	167	177	177
WS101	120	122	228	234	101	127	243	243	127	129	272	336	291	293	277	279	204	206	157	167	177	179
WS102	120	122	234	234	127	139	243	245	127	127	272	344	291	293	277	279	204	206	161	167	177	179
WS103	122	122	234	234	127	139	243	243	127	127	354	360	291	291	279	281	204	206	167	167	177	179
WS104	122	122	228	238	139	139	243	245	127	127	324	352	287	293	277	279	202	204	167	171	179	179
WS105	122	122	232	234	139	139	243	243	123	123	352	360	291	291	277	279	202	206	167	167	179	179
WS106	120	122	234	238	127	139	245	245	127	129	354	366	291	291	277	281	204	206	167	167	179	179
WS107	120	120	230	234	105	105	243	243	127	129	272	342	291	291	277	279	204	204	167	171	177	179
WS108	122	130	232	236	125	125	243	243	127	129	342	352	291	293	277	277	204	204	167	167	179	179
WS99	120	120	224	224	105	139	243	245	127	131	344	360	291	291	277	277	204	206	167	167	179	179
XW41	128	130	228	232	119	125	243	243	129	131	328	336	291	293	277	277	202	206	167	167	179	179
XW42	124	130	234	234	101	139	243	243	127	127	336	340	293	297	277	279	204	204	167	171	179	179
XW43	122	130	232	234	127	127	243	243	127	131	354	362	291	291	279	279	204	206	167	171	177	179
XW44	122	130	232	234	139	139	243	243	127	129	348	356	289	289	277	279	206	208	157	167	179	179
XW45	122	122	232	234	113	139	243	243	129	131	344	350	289	291	277	279	204	204	167	173	177	179
XW46	122	130	228	228	127	127	243	243	129	129	356	362	291	291	277	279	206	206	173	173	179	179
XW47	122	124	228	240	131	139	243	243	127	131	352	358	297	297	277	281	204	206	157	167	179	179
XW48	122	122	232	232	101	139	243	243	127	127	346	352	291	293	279	281	204	208	167	167	177	179
XW49	120	120	234	238	139	139	243	243	127	129	348	362	291	293	277	279	204	206	167	171	179	179
XW50	122	132	232	234	109	127	235	243	127	127	350	350	287	291	277	279	204	204	167	167	179	179
XW51	120	120	234	238	127	139	243	243	127	127	342	348	297	297	277	277	204	204	161	171	179	179
XW52	122	124	228	248	139	139	243	243	127	131	346	360	291	293	281	281	204	206	159	167	179	179
XW53	122	124	230	234	103	105	243	243	127	131	344	344	291	297	277	281	204	206	167	167	179	179
XW54	124	128	230	232	127	127	243	243	127	127	336	342	291	295	277	281	204	208	167	167	179	179
XW55	120	128	232	248	127	139	243	243	127	131	340	358	291	291	277	279	206	206	157	167	177	179
XW56	128	130	234	234	139	141	243	243	127	127	354	366	291	291	279	281	204	204	167	167	179	179
XW57	120	124	232	232	101	127	235	243	127	129	328	346	291	297	277	281	204	206	161	167	179	179
XW58	122	122	232	234	119	139	243	243	125	127	272	340	293	293	277	281	204	208	167	171	179	179
XW59	120	130	228	228	131	139	243	243	127	127	330	350	293	293	277	279	204	206	157	167	179	179
YWS160	130	138	230	234	127	139	235	243	127	131	338	342	293	293	277	279	204	204	157	167	179	179
YWS161	122	138	232	234	119	133	243	243	127	129	344	354	291	293	277	279	204	204	167	167	179	179
YWS162	122	128	232	232	119	127	243	245	127	129	338	360	291	291	277	277	204	206	157	167	177	179
YWS163	120	130	236	236	139	139	243	243	129	129	312	332	291	293	279	279	204	206	167	167	177	179
YWS164	120	142	228	232	139	139	243	243	127	129	340	352	291	291	277	277	206	206	167	167	179	181
YWS165	124	130	234	240	119	119	243	245	129	133	336	358	291	293	277	279	204	206	157	167	177	179
YWS166	124	132	230	234	139	139	243	243	127	129	320	324	291	291	277	281	206	206	157	167	177	179
YWS167	122	142	228	232	139	139	243	243	127	127	338	354	291	293	277	277	206	206	167	167	179	179
YWS168	122	122	230	234	139	139	243	243	127	131	336	344	289	291	277	281	206	206	157	167	179	179
YWS169	122	132	234	234	139	139	243	245	125	127	338	344	291	291	277	281	204	206	157	167	179	179
ZHY151	120	120	234	244	105	139	243	245	127	127	344	358	291	291	277	277	204	206	157	167	177	179
ZHY152	128	128	232	234	139	139	243	243	123	123	336	340	291	291	277	277	204	206	157	167	177	179
ZHY153	120	122	228	232	101	101	243	243	127	127	324	336	291	293	277	279	204	206	167	167	179	179
ZHY154	122	122	232	238	139	139	243	243	127	127	340	366	291	291	279	279	204	206	157	167	179	179
ZHY155	122	142	232	244	105	139	243	243	127	127	358	360	291	291	277	277	204	206	167	167	177	179
ZHY156	122	122	228	232	119	133	243	243	129	131	374	374	291	293	279	281	204	206	157	167	177	177
ZHY157	122	122	232	232	101	105	243	243	127	127	324	350	291	293	277	279	204	206	167	167	179	179
ZHY158	130	130	232	244	105	139	243	243	127	129	344	358	291	297	277	277	204	206	157	167	179	179
ZHY159	122	130	228	234	117	139	243	243	127	127	340	350	291	291	277	277	204	206	167	169	177	177
